# Supplementary material for: HIDEN: Hierarchical decomposition of regulatory networks
Source: BMC Bioinformatics. 2012 Sep 28;13:250. doi: 10.1186/1471-2105-13-250 (PMC3556311; doi:10.1186/1471-2105-13-250)
Supplement: Additional file 2 — The resulting level assignments for the transcriptional regulatory networks ofS. Cerevisiae,E. coliandH. sapiensusing adjacency and reachability penalties. [file 1471-2105-13-250-S2.xls]

## Sheet: sce adjacency
	S. cerevisiae - Adjacency
	3levels	4levels	5levels	6levels	7levels	8levels
YML007W	2	3	4	5	6	7
YKL062W	-1	-1	-1	-1	-1	-1
YBR182C	0	0	0	0	0	0
YOL004W	2	3	4	5	6	7
YIR023W	0	0	0	0	0	0
YKL112W	1	3	3	4	5	6
YER111C	2	3	4	5	6	7
YEL009C	1	2	2	2	2	2
YNL216W	2	3	4	5	6	7
YCR065W	1	1	1	3	4	5
YFR034C	1	1	1	1	1	1
YPL049C	2	3	3	3	3	3
YGL013C	1	1	4	4	4	4
YML027W	2	3	4	5	6	7
YOR028C	2	3	4	5	6	7
YBR049C	2	3	4	5	6	7
YNL068C	0	0	0	0	0	0
YLR183C	2	3	3	4	5	6
YMR021C	1	3	3	3	3	3
YGL096W	2	3	4	5	4	4
YMR043W	2	3	4	5	6	7
YDL056W	2	3	4	5	6	7
YDR451C	1	2	2	2	4	5
YOR344C	0	0	0	0	0	0
YHR084W	1	2	2	3	3	3
YDR043C	1	3	3	3	3	3
YBR289W	2	3	4	5	6	7
YBR083W	2	2	2	2	2	2
YDR207C	0	2	2	2	2	2
YJR140C	-1	-1	-1	-1	-1	-1
YLR256W	1	2	3	4	5	6
YJL056C	2	3	4	5	6	7
YGR044C	1	1	1	1	1	1
YER040W	1	2	2	3	3	3
YJR060W	-1	-1	-1	-1	-1	-1
YCL067C	1	1	1	2	3	4
YGR249W	0	0	0	0	0	0
YLR182W	2	3	4	5	6	7
YPL177C	0	1	1	2	1	1
YCR084C	2	3	4	4	4	4
YJL089W	-1	-1	-1	-1	-1	-1
YGL073W	-1	-1	-1	-1	-1	-1
YDR310C	2	3	4	5	6	7
YDR520C	-1	-1	-1	-1	-1	-1
YPL016W	1	1	1	1	1	1
YPR065W	1	1	2	3	3	3
YMR042W	-1	-1	-1	-1	-1	-1
YOL089C	2	3	4	5	6	7
YMR019W	0	1	2	3	4	5
YPL089C	-1	-1	-1	-1	-1	-1
YOR372C	2	2	3	4	5	6
YDR146C	1	2	3	4	5	6
YLR013W	2	2	2	2	2	2
YHR206W	2	3	4	5	6	7
YPR104C	2	3	4	5	6	7
YMR016C	-1	-1	-1	-1	-1	-1
YNL027W	2	3	4	5	6	7
YFL031W	-1	-1	-1	-1	-1	-1
YDR259C	2	2	1	1	1	1
YLR403W	-1	-1	-1	-1	-1	-1
YFL044C	2	3	4	5	6	7
YDR026C	0	0	0	0	0	0
YIR018W	2	3	4	5	6	7
YOR032C	-1	-1	-1	-1	-1	-1
YMR037C	0	0	0	0	0	0
YDR216W	0	0	0	0	0	0
YLR442C	2	2	3	4	5	6
YBR279W	2	2	2	3	4	5
YOR363C	0	0	0	0	0	0
YAL051W	2	3	4	5	6	7
YDR423C	1	2	3	4	5	6
YGL237C	-1	-1	-1	-1	-1	-1
YLR176C	2	3	4	5	6	7
YMR280C	1	1	3	4	5	6
YMR070W	0	0	0	0	0	0
YDR123C	1	1	1	1	1	1
YBL103C	2	2	2	2	2	2
YER169W	1	2	3	4	5	6
YKR034W	-1	-1	-1	-1	-1	-1
YPL181W	-1	-1	-1	-1	-1	-1
YHR006W	1	1	1	1	1	1
YOL067C	2	3	4	5	6	7
YPL038W	2	3	4	5	6	7
YIL131C	2	3	4	5	6	7
YIR017C	1	2	3	4	5	6
YLR131C	2	3	4	5	6	7
YDL106C	0	2	2	3	4	5
YOL051W	2	3	4	5	6	7
YIL122W	-1	-1	-1	-1	-1	-1
YPR199C	-1	-1	-1	-1	-1	-1
YGL071W	-1	-1	-1	-1	-1	-1
YBL021C	-1	-1	-1	-1	-1	-1
YGL131C	0	0	0	0	0	0
YPR052C	-1	-1	-1	-1	-1	-1
YDR253C	2	3	4	5	6	7
YMR053C	1	2	3	4	5	6
YGL209W	2	3	4	5	6	7
YOR162C	0	0	0	0	0	0
YGL166W	-1	-1	-1	-1	-1	-1
YER088C	-1	-1	-1	-1	-1	-1
YMR179W	1	2	3	4	5	6
YLR399C	-1	-1	-1	-1	-1	-1
YKL020C	-1	-1	-1	-1	-1	-1
YDR463W	-1	-1	-1	-1	-1	-1
YGL035C	-1	-1	-1	-1	-1	-1
YBR112C	2	1	1	1	1	1
YBL005W	2	3	4	5	6	7
YNL312W	0	2	2	3	4	5
YOR358W	1	2	3	4	5	6
YKL109W	0	0	2	3	4	5
YER045C	0	0	0	0	0	0
YKL043W	1	2	3	4	5	6
YKR099W	0	0	0	0	0	0
YGL192W	0	0	0	0	0	0
YNR010W	2	3	4	5	6	7
YGL181W	1	2	3	4	5	6
YIL128W	0	0	0	0	0	0
YHR178W	1	1	2	3	4	5
YPR008W	-1	-1	-1	-1	-1	-1
YLR451W	0	0	0	0	0	0
YHL024W	0	0	0	1	1	1
YOL068C	0	2	2	3	4	5
YLR098C	-1	-1	-1	-1	-1	-1
YOR038C	1	1	1	1	1	1
YDR392W	-1	-1	-1	-1	-1	-1
YDR303C	-1	-1	-1	-1	-1	-1
YCR097W	1	1	1	1	1	1
YML113W	-1	-1	-1	-1	-1	-1
YJL206C	-1	-1	-1	-1	-1	-1
YCR018C	-1	-1	-1	-1	-1	-1
YDR213W	-1	-1	-1	-1	-1	-1
YBR081C	-1	-1	-1	-1	-1	-1
YNL199C	-1	-1	-1	-1	-1	-1
YER022W	0	0	0	0	0	0
YHR119W	2	3	4	5	6	7
YOR127W	-1	-1	-1	-1	-1	-1
YDL020C	0	0	0	0	0	0
YDR421W	2	3	4	5	6	7
YGR097W	-1	-1	-1	-1	-1	-1
YFL021W	0	0	0	0	0	0
YGL162W	1	1	1	1	1	1
YJR147W	1	2	3	4	5	6
YAR007C	0	0	0	0	0	0
YKL032C	1	1	1	1	1	1
YDL005C	-1	-1	-1	-1	-1	-1
YER161C	-1	-1	-1	-1	-1	-1
YPL254W	2	3	4	5	6	7
YMR182C	0	2	2	2	2	2
YDL042C	2	3	4	5	6	7
YOR047C	1	2	3	4	5	6
YBL093C	0	0	0	0	0	0
YDR138W	2	3	3	3	3	3
YGL207W	2	3	3	4	5	6
YPL202C	-1	-1	-1	-1	-1	-1
YJR094C	0	0	0	0	0	0
YOR140W	0	0	0	0	0	0
YDR501W	0	0	0	0	0	0
YKL015W	-1	-1	-1	-1	-1	-1
YIL101C	2	3	3	3	3	3
YGL043W	-1	-1	-1	-1	-1	-1
YKL185W	1	2	3	4	5	6
YBR297W	1	2	3	4	5	6
YML010W	-1	-1	-1	-1	-1	-1
YML099C	-1	-1	-1	-1	-1	-1
YPL248C	1	1	1	1	1	1
YPL139C	1	2	3	4	5	6
YPL256C	0	0	0	0	0	0
YNL103W	2	3	4	5	6	7
YBL008W	0	1	2	3	4	5
YOR230W	0	0	0	0	0	0
YGL025C	-1	-1	-1	-1	-1	-1
YDR448W	0	3	4	5	6	7
YBR240C	-1	-1	-1	-1	-1	-1
YLR014C	-1	-1	-1	-1	-1	-1
YOR298CA	-1	-1	-1	-1	-1	-1
YDR034C	-1	-1	-1	-1	-1	-1
YER068W	0	1	1	1	3	4
YNL288W	0	1	2	3	4	5
YOL148C	-1	-1	-1	-1	-1	-1
YGL133W	-1	-1	-1	-1	-1	-1
YDL048C	0	0	0	0	0	0
YNL167C	-1	-1	-1	-1	-1	-1
YHR124W	-1	-1	-1	-1	-1	-1
YHL020C	-1	-1	-1	-1	-1	-1
YMR284W	1	2	3	4	5	6
YBR089CA	-1	-1	-1	-1	-1	-1
YKR029C	0	2	2	3	4	5
YCR106W	0	0	0	0	0	0
YNL025C	0	0	0	0	0	0
YKL038W	0	1	2	3	4	5
YKR036C	-1	-1	-1	-1	-1	-1
YGL254W	-1	-1	-1	-1	-1	-1
YNL309W	-1	-1	-1	-1	-1	-1
YFL028C	-1	-1	-1	-1	-1	-1
YIL038C	-1	-1	-1	-1	-1	-1
YPL075W	0	0	0	0	0	0
YPR133C	-1	-1	-1	-1	-1	-1
YHL027W	2	3	4	5	6	7
YHL009C	-1	-1	-1	-1	-1	-1
YOL001W	2	3	3	4	5	6
YDR308C	-1	-1	-1	-1	-1	-1
YDL080C	-1	-1	-1	-1	-1	-1
YGR288W	0	0	0	0	0	0
YPL187W	0	0	0	0	0	0
YKL028W	-1	-1	-1	-1	-1	-1
YCR093W	0	0	0	0	0	0
YJL110C	-1	-1	-1	-1	-1	-1
YCR096C	1	1	1	1	1	1
YAL040C	1	2	2	2	2	2
YJR127C	2	1	1	1	1	1
YNL222W	-1	-1	-1	-1	-1	-1
YOR194C	-1	-1	-1	-1	-1	-1
YDR103W	0	0	0	0	0	0
YOR113W	2	3	3	3	3	3
YPR072W	0	0	0	0	0	0
YCL066W	0	0	0	1	1	1
YIL036W	0	0	0	0	0	0
YKR062W	0	0	0	0	0	0
YMR030W	-1	-1	-1	-1	-1	-1
YJL176C	-1	-1	-1	-1	-1	-1
YPR168W	1	2	3	4	5	6
YHL025W	-1	-1	-1	-1	-1	-1
YPR094W	0	1	1	1	3	4
YML081W	-1	-1	-1	-1	-1	-1
YNL314W	-1	-1	-1	-1	-1	-1
YDL170W	-1	-1	-1	-1	-1	-1
YPR054W	0	2	2	3	4	5
YIL084C	-1	-1	-1	-1	-1	-1
YDR176W	1	3	3	3	3	3
YIL119C	0	0	0	0	0	0
YMR075W	-1	-1	-1	-1	-1	-1
YPL230W	-1	-1	-1	-1	-1	-1
YKL058W	0	0	0	0	0	0
YER028C	-1	-1	-1	-1	-1	-1
YPL133C	0	0	0	0	0	0
YLR228C	0	0	0	0	0	0
YBL071WA	2	3	4	5	6	7
YDR096W	-1	-1	-1	-1	-1	-1
YOL116W	-1	-1	-1	-1	-1	-1
YMR164C	0	0	0	0	0	0
YOR043W	-1	-1	-1	-1	-1	-1
YGR063C	-1	-1	-1	-1	-1	-1
YCL055W	1	2	2	2	2	2
YGR040W	2	3	4	5	6	7
YLR418C	-1	-1	-1	-1	-1	-1
YIR033W	-1	-1	-1	-1	-1	-1
YER109C	-1	-1	-1	-1	-1	-1
YDR217C	-1	-1	-1	-1	-1	-1
YML076C	1	2	2	3	4	5
YGR134W	1	2	3	4	5	6
YLR357W	1	2	3	4	5	6
YER167W	2	2	3	4	5	6
YIL154C	2	2	2	2	2	2
YOL012C	1	2	3	4	5	6
YBR202W	1	2	3	4	5	6
YMR199W	1	1	1	1	1	1
YDR081C	-1	-1	-1	-1	-1	-1
YMR125W	0	0	0	0	0	0
YJL157C	0	1	1	1	1	1
YCR040W	0	0	0	0	0	0
YNL097C	-1	-1	-1	-1	-1	-1
YNL139C	-1	-1	-1	-1	-1	-1
YBR193C	-1	-1	-1	-1	-1	-1
YGL089C	0	0	0	0	0	0
YDR477W	-1	-1	-1	-1	-1	-1
YPR023C	-1	-1	-1	-1	-1	-1
YGR056W	0	0	0	0	0	0
YOR380W	-1	-1	-1	-1	-1	-1
YDR443C	-1	-1	-1	-1	-1	-1
YLR113W	0	0	0	0	0	0
YGL151W	0	0	0	0	0	0
YDL165W	-1	-1	-1	-1	-1	-1
YJL168C	-1	-1	-1	-1	-1	-1
YLR055C	0	2	2	3	4	5
YCR066W	-1	-1	-1	-1	-1	-1
YLL028W	0	0	0	0	0	0
YPL190C	-1	-1	-1	-1	-1	-1
YBR066C	1	2	3	4	5	6
YJR007W	-1	-1	-1	-1	-1	-1
YCR094W	-1	-1	-1	-1	-1	-1
YAL020C	1	2	3	4	5	6
YLR136C	1	2	2	3	4	5
YNL250W	0	2	2	2	2	2
YDR005C	-1	-1	-1	-1	-1	-1
YDR227W	1	2	2	2	2	2

## Sheet: hsa-adjacency
	H. sapiens - Adjacency
	3levels	4levels	5levels	6levels	7levels	8levels
AR	0	0	0	0	0	0
ARNT	1	2	3	2	2	2
ATF1	2	3	3	4	5	6
ATF2	-1	-1	-1	-1	-1	-1
ATF3	0	1	1	1	1	1
Atf3	-1	-1	-1	-1	-1	-1
ATF4	1	2	3	4	5	6
ATF5	-1	-1	-1	-1	-1	-1
ATF6	-1	-1	-1	-1	-1	-1
BCL3	0	0	0	0	0	0
BCL6	1	1	3	3	1	1
BRCA1	1	2	2	3	4	5
BRCA2	0	0	0	0	0	0
CEBPA	2	2	3	3	6	7
Cebpa	-1	-1	-1	-1	-1	-1
CEBPB	0	0	0	0	0	0
Cebpb	-1	-1	-1	-1	-1	-1
CEBPD	1	1	1	1	1	1
Cebpd	-1	-1	-1	-1	-1	-1
CEBPE	2	3	4	5	6	7
CEBPG	-1	-1	-1	-1	-1	-1
Cebpg	-1	-1	-1	-1	-1	-1
c-Myc	2	3	4	5	6	7
CREB1	-1	-1	-1	-1	-1	-1
Creb1	1	1	2	1	1	1
CREM	2	3	4	5	3	3
DP-1	-1	-1	-1	-1	-1	-1
E2F	2	3	4	5	6	7
E2F+p107	-1	-1	-1	-1	-1	-1
E2F-1	2	3	4	3	3	3
E2F-2	-1	-1	-1	-1	-1	-1
E2F-3	-1	-1	-1	-1	-1	-1
E2F-4	-1	-1	-1	-1	-1	-1
E2F-6	-1	-1	-1	-1	-1	-1
EGR1	0	0	0	1	0	0
Egr1	-1	-1	-1	-1	-1	-1
EGR2	-1	-1	-1	-1	-1	-1
EGR3	1	1	1	1	1	1
EGR4	-1	-1	-1	-1	-1	-1
ELK1	1	1	2	2	1	1
ELK3	2	3	4	5	6	7
ELK4	-1	-1	-1	-1	-1	-1
EPAS1	-1	-1	-1	-1	-1	-1
ERG	0	0	0	0	0	0
ESR1	2	1	3	1	3	3
ESR2	2	3	3	3	5	3
ETS1	0	1	2	1	1	1
Ets1	-1	-1	-1	-1	-1	-1
ETS2	2	2	3	4	5	6
ETV4	2	3	4	5	6	7
FLI1	1	1	2	1	1	1
FOS	0	0	1	0	0	0
Fos	-1	-1	-1	-1	-1	-1
FOSB	-1	-1	-1	-1	-1	-1
GLI	0	0	0	0	0	0
GLI2	2	3	4	5	6	7
GLI3	-1	-1	-1	-1	-1	-1
HIF1A	0	0	0	0	0	0
HLF	-1	-1	-1	-1	-1	-1
HOXA1	0	1	2	4	4	5
HOXA10	0	0	2	0	0	0
HOXA4	0	0	0	0	0	0
HOXA5	0	1	1	1	1	1
HOXA7	0	0	0	0	0	0
HOXA9	-1	-1	-1	-1	-1	-1
HOXB1	-1	-1	-1	-1	-1	-1
HOXB13	1	1	1	1	1	1
HOXB2	-1	-1	-1	-1	-1	-1
HOXB3	-1	-1	-1	-1	-1	-1
HOXB4	0	0	0	0	0	0
HOXB7	-1	-1	-1	-1	-1	-1
HOXB8	1	2	3	2	2	2
HOXB9	1	2	3	2	2	2
HOXC11	-1	-1	-1	-1	-1	-1
HOXC8	0	0	0	0	0	0
HOXD10	2	3	4	5	6	7
HOXD3	1	2	3	4	5	6
Hoxd8	2	3	4	5	6	7
HOXD9	0	0	0	0	0	0
JUN	1	2	2	2	2	2
Jun	-1	-1	-1	-1	-1	-1
JUNB	0	0	2	0	0	0
Junb	-1	-1	-1	-1	-1	-1
JUND	1	1	3	1	1	1
Jund	-1	-1	-1	-1	-1	-1
LEF1	1	2	2	2	1	1
MYB	2	3	4	4	2	2
Myb	-1	-1	-1	-1	-1	-1
MYBL1	-1	-1	-1	-1	-1	-1
MYBL2	-1	-1	-1	-1	-1	-1
Nfia	2	2	4	5	3	5
NFIC	2	3	3	4	3	3
NFIX	-1	-1	-1	-1	-1	-1
NFKB1	2	2	3	4	2	2
Nfkb1	-1	-1	-1	-1	-1	-1
NFKB2	2	3	4	5	6	7
PAX1	-1	-1	-1	-1	-1	-1
PAX2	1	2	3	2	2	2
PAX3	1	2	4	2	2	2
Pax4	-1	-1	-1	-1	-1	-1
PAX5	2	3	3	3	2	2
PAX6	2	3	4	5	6	7
PAX8	2	3	4	5	6	7
PAX9	-1	-1	-1	-1	-1	-1
PGR	0	1	0	0	1	0
POU2F1	2	2	4	2	2	2
POU2F2	2	2	3	2	2	2
POU2F3	-1	-1	-1	-1	-1	-1
POU3F1	-1	-1	-1	-1	-1	-1
POU3F2	1	2	3	2	2	2
POU5F1	0	0	0	0	0	0
PPARA	0	1	1	1	1	1
Ppara	-1	-1	-1	-1	-1	-1
PPARD	2	3	4	5	6	7
PPARG	0	0	0	4	4	4
RARA	1	2	3	5	5	6
Rara	-1	-1	-1	-1	-1	-1
RARB	2	3	3	3	3	3
RARG	2	3	4	4	4	4
REL	-1	-1	-1	-1	-1	-1
RELA	1	2	3	4	5	6
RELB	0	1	1	1	1	1
Sfpi1	-1	-1	-1	-1	-1	-1
SMAD1	-1	-1	-1	-1	-1	-1
SMAD2	-1	-1	-1	-1	-1	-1
SMAD3	2	3	3	3	3	3
SMAD4	2	3	4	3	4	4
SMAD6	-1	-1	-1	-1	-1	-1
SMAD7	-1	-1	-1	-1	-1	-1
SP1	2	3	4	5	6	7
Sp1	0	0	0	0	0	0
SP2	-1	-1	-1	-1	-1	-1
SP3	1	2	1	1	2	1
SP4	-1	-1	-1	-1	-1	-1
SPI1	1	1	1	1	1	1
STAT1	2	3	3	3	3	3
Stat1	-1	-1	-1	-1	-1	-1
STAT2	-1	-1	-1	-1	-1	-1
STAT3	0	1	1	1	3	3
STAT4	-1	-1	-1	-1	-1	-1
STAT5A	0	0	4	5	6	7
STAT5B	2	3	4	4	6	5
STAT6	-1	-1	-1	-1	-1	-1
TAL1	0	0	0	0	0	0
TFAP2A	1	3	1	5	6	7
TFAP2B	-1	-1	-1	-1	-1	-1
TFAP2C	-1	-1	-1	-1	-1	-1
TLX1	-1	-1	-1	-1	-1	-1
TP53	1	1	1	2	1	4
TP73	0	0	0	0	0	0
TP73L	-1	-1	-1	-1	-1	-1
Trp53	-1	-1	-1	-1	-1	-1
USF1	1	2	4	4	4	5
Usf1	-1	-1	-1	-1	-1	-1
USF2	2	3	3	4	5	6
WT1	0	1	2	3	1	1

## Sheet: eco-adjacency
	E. coli-Adjacency
	3levels	4levels	5levels	6levels	7levels	8levels
B1399	-1	-1	-1	-1	-1	-1
B1221	1	1	1	1	1	1
B4401	2	2	2	2	2	2
B1892	1	1	1	1	1	1
B3868	0	2	2	2	2	2
B4018	0	0	0	0	0	0
B3906	-1	-1	-1	-1	-1	-1
B4062	2	2	3	4	5	6
B1922	0	0	0	0	0	0
B3357	2	3	4	4	4	4
B2731	2	2	3	4	5	6
B3261	2	3	4	3	3	3
B2573	2	3	4	5	6	7
B1334	2	3	3	3	3	3
B0020	-1	-1	-1	-1	-1	-1
B0464	-1	-1	-1	-1	-1	-1
B2151	-1	-1	-1	-1	-1	-1
B3202	2	3	4	5	6	7
B1658	-1	-1	-1	-1	-1	-1
B2741	0	0	2	2	2	2
B3912	1	1	1	1	1	1
B0683	2	3	4	5	6	7
B3828	0	0	0	0	0	0
B0064	0	0	0	0	0	0
B0889	1	1	1	1	1	1
B3075	-1	-1	-1	-1	-1	-1
B4043	-1	-1	-1	-1	-1	-1
B2707	0	0	0	0	0	0
B2980	-1	-1	-1	-1	-1	-1
B3418	0	0	0	0	0	0
B4124	-1	-1	-1	-1	-1	-1
B1237	2	2	2	2	2	2
B1988	1	1	1	1	1	1
B2664	-1	-1	-1	-1	-1	-1
B4293	0	0	0	0	0	0
B0566	-1	-1	-1	-1	-1	-1
B4396	2	3	4	5	6	7
B3094	2	2	2	2	2	2
B0761	2	2	2	2	2	2
B3405	2	2	4	2	2	2
B3423	0	0	0	0	0	0
B1594	-1	-1	-1	-1	-1	-1
B1323	-1	-1	-1	-1	-1	-1
B1618	0	0	0	0	0	0
B0080	2	3	4	5	6	7
B2837	-1	-1	-1	-1	-1	-1
B0399	-1	-1	-1	-1	-1	-1
B1951	0	0	0	0	0	0
B3574	0	0	0	0	0	0
B4089	-1	-1	-1	-1	-1	-1
B1891	1	1	1	1	1	1
B3512	2	3	4	4	4	4
B3961	0	0	0	0	0	0
B1187	2	3	4	5	6	7
B3669	-1	-1	-1	-1	-1	-1
B1275	-1	-1	-1	-1	-1	-1
B3938	2	3	4	5	6	7
B1303	-1	-1	-1	-1	-1	-1
B0840	-1	-1	-1	-1	-1	-1
B3422	0	0	0	0	0	0
B0113	1	1	1	1	1	1
B3237	-1	-1	-1	-1	-1	-1
B1531	0	0	0	0	0	0
B2193	-1	-1	-1	-1	-1	-1
B2808	-1	-1	-1	-1	-1	-1
B4390	-1	-1	-1	-1	-1	-1
B3438	2	2	4	4	4	4
B1040	0	0	0	0	0	0
B3481	-1	-1	-1	-1	-1	-1
B4241	0	0	0	0	0	0
B4393	-1	-1	-1	-1	-1	-1
B1508	-1	-1	-1	-1	-1	-1
B3118	0	0	0	0	0	0
B2213	-1	-1	-1	-1	-1	-1
B4133	-1	-1	-1	-1	-1	-1
B1987	-1	-1	-1	-1	-1	-1
B0034	0	0	0	0	0	0
B3905	0	0	0	0	0	0
B0338	-1	-1	-1	-1	-1	-1
B0676	-1	-1	-1	-1	-1	-1
B0564	1	1	1	1	1	1
B4324	1	1	1	1	1	1
B0571	-1	-1	-1	-1	-1	-1
B3569	-1	-1	-1	-1	-1	-1
B3119	2	3	4	5	6	7
B2491	-1	-1	-1	-1	-1	-1
B2090	0	0	0	0	0	0
B3515	2	3	4	5	6	7
B3461	0	0	0	0	0	0
B0730	-1	-1	-1	-1	-1	-1
B0995	-1	-1	-1	-1	-1	-1
B3753	-1	-1	-1	-1	-1	-1
B3292	-1	-1	-1	-1	-1	-1
B3516	1	1	3	3	3	3
B2087	2	3	4	5	6	7
B3702	2	3	4	5	6	7
B2839	1	1	1	1	1	1
B1642	-1	-1	-1	-1	-1	-1
B1384	0	0	0	0	0	0
B2725	1	1	1	1	1	1
B3973	-1	-1	-1	-1	-1	-1
B4004	-1	-1	-1	-1	-1	-1
B1620	1	2	3	3	3	3
B1385	1	1	1	1	1	1
B0345	-1	-1	-1	-1	-1	-1
B0346	-1	-1	-1	-1	-1	-1
B3743	0	0	0	0	0	0
B3501	-1	-1	-1	-1	-1	-1
B2706	-1	-1	-1	-1	-1	-1
B1130	2	3	4	5	6	7
B2220	0	0	0	0	0	0
B1916	-1	-1	-1	-1	-1	-1
B2289	2	2	2	2	2	2
B4046	-1	-1	-1	-1	-1	-1
B3773	-1	-1	-1	-1	-1	-1
B3556	0	3	3	4	5	6
B4000	0	0	0	0	0	0
B2537	-1	-1	-1	-1	-1	-1
B4118	1	2	3	3	3	3
B4264	1	2	3	3	3	3
B2805	0	0	0	0	0	0
B2217	1	1	1	1	1	1
B0440	0	0	0	0	0	0
B2531	-1	-1	-1	-1	-1	-1
B2624	-1	-1	-1	-1	-1	-1
B3934	2	3	4	5	6	7
B0623	2	3	4	5	6	7
B0694	-1	-1	-1	-1	-1	-1
B3604	0	0	0	0	0	0
B2405	-1	-1	-1	-1	-1	-1
B0076	-1	-1	-1	-1	-1	-1
B3601	0	0	0	0	0	0
B0313	1	1	1	1	1	1
B2684	-1	-1	-1	-1	-1	-1
B2479	-1	-1	-1	-1	-1	-1
B4063	2	3	4	5	6	7
B2364	-1	-1	-1	-1	-1	-1
B1530	1	1	1	1	1	1
B2369	-1	-1	-1	-1	-1	-1
B1014	0	0	0	0	0	0
B2709	-1	-1	-1	-1	-1	-1
B4116	-1	-1	-1	-1	-1	-1

## Sheet: sce-reachability
	S. cerevisiae - Reachability
	3levels	4levels	5levels	6levels	7levels	8levels
YML007W	1	2	2	2	1	6
YKL062W	1	2	3	1	5	3
YBR182C	0	0	0	0	0	1
YOL004W	2	1	2	4	4	6
YIR023W	0	0	0	0	0	0
YKL112W	1	2	1	4	2	2
YER111C	2	1	2	2	1	4
YEL009C	1	2	3	3	2	2
YNL216W	2	2	3	2	1	2
YCR065W	1	3	1	1	4	2
YFR034C	2	3	3	4	3	5
YPL049C	1	2	3	3	2	4
YGL013C	2	3	4	5	6	7
YML027W	2	2	3	3	5	3
YOR028C	1	1	3	2	4	3
YBR049C	1	1	1	1	1	5
YNL068C	1	2	4	4	1	2
YLR183C	1	2	2	3	2	6
YMR021C	2	3	4	5	6	7
YGL096W	2	2	1	3	2	6
YMR043W	1	2	2	3	5	4
YDL056W	2	3	4	5	6	7
YDR451C	2	2	1	1	2	6
YOR344C	0	0	0	0	0	1
YHR084W	1	1	3	2	5	3
YDR043C	1	1	1	2	3	2
YBR289W	-1	-1	-1	-1	-1	7
YBR083W	2	3	2	2	3	6
YDR207C	1	1	3	4	5	2
YJR140C	1	1	1	1	1	-1
YLR256W	2	1	3	2	3	4
YJL056C	1	1	1	1	1	1
YGR044C	0	0	0	0	0	0
YER040W	2	1	2	3	2	4
YJR060W	2	1	1	2	4	4
YCL067C	1	1	2	1	4	4
YGR249W	0	0	0	0	0	0
YLR182W	2	3	3	2	4	2
YPL177C	1	2	3	3	3	4
YCR084C	2	3	4	5	6	7
YJL089W	0	0	0	0	0	0
YGL073W	1	1	2	2	4	5
YDR310C	1	1	1	1	-1	7
YDR520C	-1	-1	-1	-1	-1	-1
YPL016W	1	1	3	3	1	6
YPR065W	0	2	2	2	4	5
YMR042W	-1	-1	-1	-1	-1	-1
YOL089C	2	3	4	5	6	7
YMR019W	0	0	0	0	0	0
YPL089C	1	1	1	1	1	-1
YOR372C	1	1	2	4	5	3
YDR146C	2	1	1	2	4	3
YLR013W	1	2	3	3	5	5
YHR206W	2	3	4	5	6	7
YPR104C	1	3	2	1	5	4
YMR016C	2	1	2	3	3	3
YNL027W	0	0	0	0	0	1
YFL031W	1	1	1	1	6	1
YDR259C	1	1	1	1	3	2
YLR403W	0	0	0	0	0	0
YFL044C	-1	-1	-1	-1	-1	7
YDR026C	0	0	0	0	0	0
YIR018W	1	1	3	3	2	3
YOR032C	0	0	0	0	0	0
YMR037C	0	0	0	0	0	0
YDR216W	0	0	0	0	0	0
YLR442C	0	0	0	0	1	1
YBR279W	0	0	0	0	0	1
YOR363C	0	0	0	0	0	0
YAL051W	2	3	4	5	6	1
YDR423C	0	0	0	0	0	1
YGL237C	-1	-1	-1	-1	-1	-1
YLR176C	0	0	0	3	5	7
YMR280C	1	3	2	1	1	6
YMR070W	2	2	3	4	5	3
YDR123C	2	2	1	2	1	4
YBL103C	0	0	0	0	0	1
YER169W	0	0	0	0	0	0
YKR034W	0	0	0	0	0	1
YPL181W	-1	-1	-1	-1	-1	-1
YHR006W	0	0	1	1	0	1
YOL067C	2	3	4	5	6	7
YPL038W	-1	-1	-1	-1	1	1
YIL131C	2	3	4	5	6	7
YIR017C	0	0	0	0	0	0
YLR131C	2	2	1	3	2	3
YDL106C	0	0	0	0	0	1
YOL051W	2	3	4	5	6	7
YIL122W	0	0	0	0	0	0
YPR199C	-1	-1	-1	-1	-1	-1
YGL071W	0	0	0	0	0	0
YBL021C	-1	-1	-1	-1	-1	7
YGL131C	2	3	4	5	6	7
YPR052C	0	0	0	0	0	1
YDR253C	2	3	4	5	1	-1
YMR053C	1	2	3	4	5	-1
YGL209W	1	2	1	1	3	5
YOR162C	0	0	0	0	0	0
YGL166W	0	0	0	0	0	0
YER088C	1	1	1	1	6	-1
YMR179W	0	0	0	0	0	0
YLR399C	2	1	1	4	5	3
YKL020C	0	0	0	0	0	1
YDR463W	0	0	0	0	0	0
YGL035C	1	2	3	4	3	4
YBR112C	1	1	1	2	4	6
YBL005W	1	1	1	1	-1	-1
YNL312W	0	0	0	0	0	0
YOR358W	0	0	0	0	0	1
YKL109W	2	1	2	3	2	2
YER045C	0	0	0	0	0	0
YKL043W	1	2	1	4	3	5
YKR099W	0	0	0	0	0	0
YGL192W	0	0	0	0	0	0
YNR010W	2	3	4	5	6	7
YGL181W	0	0	0	0	0	0
YIL128W	0	0	0	0	0	0
YHR178W	0	0	0	0	0	0
YPR008W	-1	-1	-1	-1	-1	-1
YLR451W	1	1	3	4	2	5
YHL024W	0	0	0	0	0	0
YOL068C	0	0	0	0	0	0
YLR098C	-1	-1	-1	-1	-1	-1
YOR038C	0	0	0	0	0	0
YDR392W	-1	-1	-1	-1	-1	-1
YDR303C	-1	-1	-1	-1	-1	-1
YCR097W	0	0	0	0	0	0
YML113W	1	1	1	1	-1	1
YJL206C	-1	-1	-1	-1	-1	-1
YCR018C	0	0	0	0	0	0
YDR213W	-1	-1	-1	-1	-1	-1
YBR081C	-1	-1	-1	-1	-1	-1
YNL199C	-1	-1	-1	-1	-1	-1
YER022W	1	2	3	2	-1	6
YHR119W	2	3	4	5	6	7
YOR127W	-1	-1	-1	-1	-1	-1
YDL020C	0	0	0	0	0	0
YDR421W	2	3	4	5	6	7
YGR097W	1	1	1	1	1	1
YFL021W	0	0	0	0	0	0
YGL162W	1	1	1	1	6	2
YJR147W	1	2	2	4	3	5
YAR007C	0	0	0	0	0	0
YKL032C	0	0	0	0	0	1
YDL005C	-1	-1	-1	-1	-1	-1
YER161C	0	0	0	0	0	0
YPL254W	2	3	4	5	6	7
YMR182C	1	2	3	4	5	6
YDL042C	1	1	1	1	1	1
YOR047C	0	0	0	0	0	0
YBL093C	0	0	0	0	0	0
YDR138W	2	1	3	4	4	6
YGL207W	1	2	3	4	5	5
YPL202C	-1	-1	-1	-1	-1	-1
YJR094C	0	0	0	0	0	0
YOR140W	0	0	0	0	0	0
YDR501W	0	0	0	0	0	0
YKL015W	0	0	0	0	0	0
YIL101C	2	3	4	5	6	7
YGL043W	-1	-1	-1	-1	-1	-1
YKL185W	0	0	0	0	0	0
YBR297W	-1	-1	-1	-1	5	-1
YML010W	2	3	4	5	6	7
YML099C	-1	-1	-1	-1	-1	-1
YPL248C	1	1	3	4	3	4
YPL139C	0	0	0	0	0	0
YPL256C	0	0	0	0	0	0
YNL103W	1	1	1	1	5	2
YBL008W	0	0	0	0	0	0
YOR230W	0	0	0	0	0	0
YGL025C	-1	-1	-1	-1	-1	-1
YDR448W	0	0	0	0	1	1
YBR240C	-1	-1	-1	-1	-1	-1
YLR014C	-1	-1	-1	-1	-1	-1
YOR298CA	0	0	0	0	0	0
YDR034C	-1	-1	-1	-1	-1	-1
YER068W	0	0	0	0	0	0
YNL288W	0	0	0	0	0	0
YOL148C	1	2	1	1	3	5
YGL133W	0	0	0	0	0	0
YDL048C	0	0	0	0	0	0
YNL167C	-1	-1	-1	-1	-1	-1
YHR124W	-1	-1	-1	-1	-1	-1
YHL020C	2	3	4	5	6	7
YMR284W	0	0	0	0	0	0
YBR089CA	0	0	0	0	0	0
YKR029C	0	0	0	0	0	0
YCR106W	0	0	0	0	0	0
YNL025C	0	0	0	0	0	0
YKL038W	0	0	0	0	0	1
YKR036C	-1	-1	-1	-1	-1	-1
YGL254W	-1	-1	-1	-1	-1	-1
YNL309W	2	3	4	5	6	7
YFL028C	-1	-1	-1	-1	-1	-1
YIL038C	-1	-1	-1	-1	-1	-1
YPL075W	0	0	0	0	0	0
YPR133C	-1	-1	-1	-1	-1	-1
YHL027W	2	2	2	3	3	2
YHL009C	-1	-1	-1	-1	-1	-1
YOL001W	2	3	4	5	6	7
YDR308C	-1	-1	-1	-1	-1	-1
YDL080C	-1	-1	-1	-1	-1	-1
YGR288W	0	0	0	0	0	0
YPL187W	0	0	0	0	0	0
YKL028W	0	0	0	0	0	0
YCR093W	1	2	3	4	0	6
YJL110C	0	0	0	0	0	1
YCR096C	0	0	0	0	0	0
YAL040C	1	2	2	1	1	5
YJR127C	1	2	2	1	4	5
YNL222W	-1	-1	-1	-1	-1	-1
YOR194C	-1	-1	-1	-1	-1	-1
YDR103W	0	0	0	0	0	0
YOR113W	2	3	4	5	6	7
YPR072W	1	2	1	1	2	6
YCL066W	0	0	0	0	0	0
YIL036W	0	0	0	0	0	0
YKR062W	0	0	0	0	0	0
YMR030W	-1	-1	-1	-1	-1	-1
YJL176C	1	1	1	2	4	6
YPR168W	0	0	0	0	0	0
YHL025W	-1	-1	-1	-1	-1	-1
YPR094W	0	0	0	0	0	0
YML081W	-1	-1	-1	-1	-1	-1
YNL314W	-1	-1	-1	-1	-1	-1
YDL170W	0	0	0	0	0	0
YPR054W	0	0	0	0	0	0
YIL084C	-1	-1	-1	-1	-1	-1
YDR176W	0	0	0	0	1	1
YIL119C	0	0	0	0	0	0
YMR075W	-1	-1	-1	-1	-1	-1
YPL230W	-1	-1	-1	-1	-1	-1
YKL058W	0	0	0	0	0	0
YER028C	0	0	0	0	0	0
YPL133C	0	0	0	0	0	0
YLR228C	0	0	0	0	0	0
YBL071WA	1	1	1	1	1	5
YDR096W	-1	-1	-1	-1	-1	-1
YOL116W	0	0	0	0	0	0
YMR164C	0	0	0	0	0	0
YOR043W	0	0	0	0	0	0
YGR063C	-1	-1	-1	-1	-1	-1
YCL055W	0	0	0	0	0	0
YGR040W	2	3	4	5	6	2
YLR418C	-1	-1	-1	-1	-1	-1
YIR033W	-1	-1	-1	-1	-1	-1
YER109C	-1	-1	-1	-1	-1	-1
YDR217C	-1	-1	-1	-1	5	-1
YML076C	0	0	0	0	0	0
YGR134W	0	0	0	0	0	0
YLR357W	0	0	0	0	0	0
YER167W	0	0	0	0	0	1
YIL154C	2	3	4	5	6	7
YOL012C	0	0	0	0	0	0
YBR202W	1	3	2	3	2	3
YMR199W	0	0	0	0	0	0
YDR081C	-1	-1	-1	-1	-1	-1
YMR125W	0	0	0	0	0	0
YJL157C	0	0	0	0	0	0
YCR040W	0	0	0	0	0	0
YNL097C	0	0	0	0	0	0
YNL139C	0	0	0	0	0	0
YBR193C	-1	-1	-1	-1	-1	-1
YGL089C	0	0	0	0	0	0
YDR477W	-1	-1	-1	-1	-1	-1
YPR023C	-1	-1	-1	-1	-1	-1
YGR056W	0	0	0	0	0	0
YOR380W	-1	-1	-1	-1	-1	-1
YDR443C	-1	-1	-1	-1	-1	-1
YLR113W	0	0	0	0	0	0
YGL151W	0	0	0	0	0	0
YDL165W	-1	-1	-1	-1	-1	-1
YJL168C	1	1	2	4	5	6
YLR055C	0	0	0	0	0	0
YCR066W	0	0	0	0	0	0
YLL028W	0	0	0	0	0	0
YPL190C	-1	-1	-1	-1	-1	-1
YBR066C	1	2	3	4	5	-1
YJR007W	2	3	4	5	6	7
YCR094W	0	0	0	0	0	0
YAL020C	0	0	0	0	0	6
YLR136C	0	0	0	0	0	0
YNL250W	-1	-1	-1	-1	5	6
YDR005C	-1	-1	-1	-1	-1	-1
YDR227W	0	0	0	0	1	1

## Sheet: hsa-reachability
	H. sapiens - Reachability
	3levels	4levels	5levels	6levels	7levels	8levels
AR	1	3	1	1	1	1
ARNT	2	3	4	5	6	7
ATF1	1	2	2	1	3	3
ATF2	1	2	2	3	1	1
ATF3	0	2	2	3	2	4
Atf3	-1	-1	-1	-1	-1	-1
ATF4	-1	-1	3	-1	-1	-1
ATF5	-1	-1	-1	-1	-1	-1
ATF6	-1	-1	3	-1	-1	-1
BCL3	0	0	0	0	0	0
BCL6	0	2	3	3	4	6
BRCA1	1	0	2	1	2	2
BRCA2	1	2	3	3	3	2
CEBPA	1	1	1	1	1	2
Cebpa	2	3	4	5	6	7
CEBPB	0	2	1	3	3	5
Cebpb	2	3	4	5	6	7
CEBPD	2	3	4	5	6	7
Cebpd	-1	-1	-1	-1	-1	-1
CEBPE	2	3	4	5	6	7
CEBPG	-1	-1	-1	-1	-1	-1
Cebpg	-1	-1	-1	-1	-1	-1
c-Myc	2	3	4	5	6	7
CREB1	0	1	3	2	4	1
Creb1	2	3	4	5	6	7
CREM	2	3	4	5	6	7
DP-1	-1	-1	-1	-1	-1	-1
E2F	-1	-1	1	5	6	1
E2F+p107	-1	-1	-1	-1	-1	-1
E2F-1	2	3	4	5	6	7
E2F-2	2	3	-1	5	6	7
E2F-3	1	1	1	1	1	1
E2F-4	2	3	4	5	6	7
E2F-6	-1	-1	-1	-1	-1	-1
EGR1	1	2	1	4	2	2
Egr1	-1	-1	-1	-1	-1	-1
EGR2	2	3	4	5	6	7
EGR3	-1	-1	1	5	6	7
EGR4	-1	-1	-1	-1	-1	-1
ELK1	1	1	2	2	2	3
ELK3	2	3	4	5	6	7
ELK4	0	0	1	4	1	6
EPAS1	-1	-1	-1	-1	-1	-1
ERG	1	1	1	2	3	3
ESR1	2	2	3	4	1	4
ESR2	0	1	3	3	2	4
ETS1	1	2	2	1	5	5
Ets1	-1	-1	-1	-1	-1	-1
ETS2	0	2	1	4	1	2
ETV4	1	3	2	2	2	2
FLI1	2	0	2	2	2	6
FOS	1	1	1	4	4	1
Fos	-1	-1	-1	-1	-1	-1
FOSB	-1	-1	-1	-1	-1	-1
GLI	0	0	0	0	0	0
GLI2	-1	-1	4	-1	-1	-1
GLI3	-1	-1	-1	-1	-1	-1
HIF1A	2	3	4	5	6	7
HLF	-1	-1	-1	-1	-1	-1
HOXA1	0	0	0	0	0	0
HOXA10	0	0	0	0	0	0
HOXA4	0	0	0	0	0	0
HOXA5	0	2	1	4	5	1
HOXA7	0	0	0	0	0	0
HOXA9	-1	-1	-1	-1	-1	-1
HOXB1	-1	-1	-1	-1	-1	-1
HOXB13	2	3	4	5	6	7
HOXB2	-1	-1	-1	4	5	6
HOXB3	-1	-1	-1	-1	-1	-1
HOXB4	0	0	0	0	0	0
HOXB7	0	0	0	0	0	0
HOXB8	0	0	0	0	4	0
HOXB9	1	2	3	4	5	6
HOXC11	-1	-1	-1	-1	-1	-1
HOXC8	0	0	0	0	0	0
HOXD10	2	3	4	5	6	7
HOXD3	-1	-1	3	-1	-1	-1
Hoxd8	2	3	4	5	6	7
HOXD9	0	0	0	0	0	0
JUN	1	2	3	3	5	5
Jun	-1	-1	-1	-1	-1	-1
JUNB	0	0	0	0	0	0
Junb	-1	-1	-1	-1	-1	-1
JUND	0	0	0	0	0	0
Jund	-1	-1	-1	-1	-1	-1
LEF1	0	0	0	0	0	0
MYB	2	3	4	5	6	7
Myb	-1	-1	-1	-1	-1	-1
MYBL1	0	0	0	0	0	0
MYBL2	1	3	1	5	6	1
Nfia	2	3	4	5	6	7
NFIC	1	1	1	2	4	4
NFIX	-1	-1	-1	-1	-1	-1
NFKB1	2	3	4	5	6	7
Nfkb1	-1	-1	-1	-1	-1	-1
NFKB2	2	3	4	5	6	7
PAX1	-1	-1	-1	-1	-1	-1
PAX2	2	2	1	2	2	3
PAX3	2	3	4	5	6	7
Pax4	-1	-1	-1	-1	-1	-1
PAX5	1	2	3	2	3	4
PAX6	2	3	4	5	6	7
PAX8	2	3	4	5	6	7
PAX9	-1	-1	-1	-1	-1	-1
PGR	1	2	3	2	2	3
POU2F1	1	3	3	4	4	6
POU2F2	2	3	4	5	6	7
POU2F3	-1	-1	-1	-1	-1	-1
POU3F1	-1	-1	-1	-1	-1	-1
POU3F2	1	2	3	4	5	6
POU5F1	1	2	3	3	1	2
PPARA	0	0	0	0	0	0
Ppara	-1	-1	-1	-1	-1	-1
PPARD	0	2	3	3	5	6
PPARG	1	1	1	1	3	6
RARA	2	1	1	4	3	3
Rara	-1	-1	-1	-1	-1	-1
RARB	1	1	1	2	5	3
RARG	1	1	3	1	1	5
REL	2	3	4	5	6	7
RELA	1	1	3	4	4	4
RELB	0	0	0	0	0	0
Sfpi1	-1	-1	-1	-1	-1	-1
SMAD1	-1	-1	-1	-1	-1	-1
SMAD2	-1	-1	1	5	6	1
SMAD3	2	3	4	5	6	7
SMAD4	2	3	4	5	6	7
SMAD6	-1	-1	-1	-1	-1	-1
SMAD7	1	1	1	-1	-1	-1
SP1	2	3	4	5	6	7
Sp1	0	0	0	0	0	0
SP2	-1	-1	-1	-1	-1	-1
SP3	1	1	2	4	4	1
SP4	-1	-1	-1	-1	-1	-1
SPI1	0	2	2	4	1	5
STAT1	1	1	1	1	5	6
Stat1	-1	-1	-1	-1	-1	-1
STAT2	-1	-1	-1	-1	-1	-1
STAT3	1	1	3	2	5	3
STAT4	-1	-1	-1	-1	-1	-1
STAT5A	2	1	3	3	4	1
STAT5B	1	1	2	3	5	5
STAT6	-1	-1	3	-1	-1	-1
TAL1	0	0	0	0	0	0
TFAP2A	2	1	1	1	5	4
TFAP2B	-1	-1	-1	-1	-1	-1
TFAP2C	1	2	3	3	3	4
TLX1	-1	-1	-1	-1	-1	-1
TP53	1	2	2	4	3	5
TP73	0	0	0	0	0	0
TP73L	0	0	0	0	0	0
Trp53	-1	-1	-1	-1	-1	-1
USF1	0	1	2	1	4	5
Usf1	-1	-1	-1	-1	-1	-1
USF2	1	1	2	2	2	2
WT1	1	0	2	1	3	6

## Sheet: eco-reachability
	E. coli-Reachability
	3levels	4levels	5levels	6levels	7levels	8levels
B1399	-1	-1	-1	-1	-1	-1
B1221	1	1	1	1	1	1
B4401	1	1	1	1	1	1
B1892	0	1	1	1	1	1
B3868	1	1	1	1	1	1
B4018	0	0	0	0	0	0
B3906	1	1	1	1	1	1
B4062	2	2	2	2	2	2
B1922	0	0	0	0	0	0
B3357	2	3	4	5	5	5
B2731	1	1	1	1	1	1
B3261	2	3	4	4	4	4
B2573	2	3	4	5	6	7
B1334	2	2	2	2	2	2
B0020	-1	-1	-1	-1	-1	-1
B0464	-1	-1	-1	-1	-1	-1
B2151	1	2	3	4	4	4
B3202	2	2	2	2	2	2
B1658	-1	-1	-1	-1	-1	-1
B2741	0	1	1	1	1	1
B3912	0	1	1	1	1	1
B0683	0	0	0	0	0	0
B3828	0	0	0	0	0	0
B0064	1	2	3	4	4	4
B0889	2	3	4	5	6	7
B3075	-1	-1	-1	-1	-1	-1
B4043	-1	-1	-1	-1	-1	-1
B2707	0	1	2	3	3	3
B2980	-1	-1	-1	-1	-1	-1
B3418	0	0	0	0	0	0
B4124	-1	-1	-1	-1	-1	-1
B1237	1	2	3	2	2	2
B1988	1	1	1	1	1	1
B2664	-1	-1	-1	-1	-1	-1
B4293	1	1	1	1	1	1
B0566	-1	-1	-1	-1	-1	-1
B4396	2	2	2	2	2	2
B3094	2	3	4	5	6	7
B0761	2	2	2	2	2	2
B3405	1	3	4	2	2	2
B3423	1	2	3	4	4	4
B1594	2	3	4	5	6	7
B1323	-1	-1	-1	-1	-1	-1
B1618	0	0	0	0	0	0
B0080	2	3	4	5	6	7
B2837	-1	-1	-1	-1	-1	-1
B0399	-1	-1	-1	-1	-1	-1
B1951	0	0	0	0	0	0
B3574	1	2	3	4	4	4
B4089	-1	-1	-1	-1	-1	-1
B1891	0	1	1	1	1	1
B3512	2	3	4	4	4	4
B3961	2	2	3	4	4	4
B1187	2	3	4	5	6	7
B3669	-1	-1	-1	-1	-1	-1
B1275	-1	-1	-1	-1	-1	-1
B3938	2	3	4	5	6	7
B1303	-1	-1	-1	-1	-1	-1
B0840	-1	-1	-1	-1	-1	-1
B3422	1	1	1	1	1	1
B0113	0	0	0	0	0	0
B3237	-1	-1	-1	-1	-1	-1
B1531	1	1	1	1	1	1
B2193	-1	-1	-1	-1	-1	-1
B2808	-1	-1	-1	-1	-1	-1
B4390	-1	-1	-1	-1	-1	-1
B3438	2	3	4	4	4	4
B1040	0	0	0	0	0	0
B3481	1	1	1	1	1	1
B4241	0	0	0	0	0	0
B4393	-1	-1	-1	-1	-1	-1
B1508	-1	-1	-1	-1	-1	-1
B3118	0	0	0	0	0	0
B2213	-1	-1	-1	-1	-1	-1
B4133	-1	-1	-1	-1	-1	-1
B1987	0	0	0	0	0	0
B0034	0	0	0	0	0	0
B3905	0	0	0	0	0	0
B0338	-1	-1	-1	-1	-1	-1
B0676	0	0	0	0	0	0
B0564	0	0	0	0	0	0
B4324	1	2	3	4	5	6
B0571	-1	-1	-1	-1	-1	-1
B3569	-1	-1	-1	-1	-1	-1
B3119	2	3	4	5	6	7
B2491	-1	-1	-1	-1	-1	-1
B2090	0	0	0	0	0	0
B3515	2	3	4	4	4	4
B3461	0	0	0	0	0	0
B0730	-1	-1	-1	-1	-1	-1
B0995	-1	-1	-1	-1	-1	-1
B3753	-1	-1	-1	-1	-1	-1
B3292	-1	-1	-1	-1	-1	-1
B3516	1	2	2	3	3	3
B2087	2	3	4	5	6	7
B3702	1	1	1	1	1	1
B2839	2	3	4	5	6	7
B1642	-1	-1	-1	-1	-1	-1
B1384	0	0	0	0	0	0
B2725	0	0	0	0	0	0
B3973	-1	-1	-1	-1	-1	-1
B4004	-1	-1	-1	-1	-1	-1
B1620	0	0	0	0	0	0
B1385	1	1	1	1	1	1
B0345	-1	-1	-1	-1	-1	-1
B0346	-1	-1	-1	-1	-1	-1
B3743	0	0	0	0	0	0
B3501	-1	-1	-1	-1	-1	-1
B2706	1	2	3	4	4	4
B1130	2	3	4	5	6	7
B2220	0	0	0	0	0	0
B1916	-1	-1	-1	-1	-1	-1
B2289	1	2	2	2	2	2
B4046	-1	-1	-1	-1	-1	-1
B3773	-1	-1	-1	-1	-1	-1
B3556	2	3	4	4	4	4
B4000	0	0	0	0	0	0
B2537	-1	-1	-1	-1	-1	-1
B4118	1	2	3	4	4	4
B4264	1	2	3	4	4	4
B2805	1	2	3	4	4	4
B2217	0	1	1	1	1	1
B0440	1	2	3	3	3	3
B2531	-1	-1	-1	-1	-1	-1
B2624	-1	-1	-1	-1	-1	-1
B3934	2	3	4	5	6	7
B0623	2	3	4	5	5	5
B0694	-1	-1	-1	-1	-1	-1
B3604	0	0	0	0	0	0
B2405	-1	-1	-1	-1	-1	-1
B0076	-1	-1	-1	-1	-1	-1
B3601	0	0	0	0	0	0
B0313	0	0	0	0	0	0
B2684	-1	-1	-1	-1	-1	-1
B2479	-1	-1	-1	-1	-1	-1
B4063	2	2	2	2	2	2
B2364	-1	-1	-1	-1	-1	-1
B1530	0	0	0	0	0	0
B2369	-1	-1	-1	-1	-1	-1
B1014	0	0	0	0	0	0
B2709	-1	-1	-1	-1	-1	-1
B4116	-1	-1	-1	-1	-1	-1
